# Supplementary material for: Novel Naproxen Salts with Increased Skin Permeability
Source: Pharmaceutics. 2021 Dec 7;13(12):2110. doi: 10.3390/pharmaceutics13122110 (PMC8704648; doi:10.3390/pharmaceutics13122110)
Supplement: Supplementary file 1 [file pharmaceutics-13-02110-s001.zip]

Archive with 1 entries (1 files):
- pharmaceutics-1450550-supplementary.pdf
